# Supplementary material for: Chitin Deacetylase, a Novel Target for the Design of Agricultural Fungicides
Source: J Fungi (Basel). 2021 Nov 25;7(12):1009. doi: 10.3390/jof7121009 (PMC8706340; doi:10.3390/jof7121009)
Supplement: Supplementary file 1 [file jof-07-01009-s001.zip]

Archive with 4 entries (4 files):
- Figure legends.pdf
- Figure S1.png
- Figure S2.png
- Table S1.pdf
